# Supplementary material for: Does time management work? A meta-analysis
Source: PLoS One. 2021 Jan 11;16(1):e0245066. doi: 10.1371/journal.pone.0245066 (PMC7799745; doi:10.1371/journal.pone.0245066)
Supplement: S2 File — (XLSX) [file pone.0245066.s003.xlsx]

## Sheet: Sheet1
Study	Variable	Year of Publication	Time Management Scale used
Zampetakis, Bourata, & Moustakis, 2010	creativity	2010	13
Zampetakis, Bourata, & Moustakis, 2010	motivation	2010	13
Yang & Zhu, 2015	multitasking	2015	4
Yang, Xu, & Zhu, 2015	mental health	2015	4
Xu, Yuan, Xu, & Xu, 2014	gender	2014	4
Xu, Yuan, Xu, & Xu, 2014	hours worked	2014	4
Xu, Yuan, Xu, & Xu, 2014	standardized test	2014	4
Xu, Du, & Fan, 2013	age	2013	4
Xu, Du, & Fan, 2013	gender	2013	4
Xu, 2010	gender	2010	4
Xu, 2010	gpa	2010	4
Xu, 2009	gpa	2009	4
Woolfolk & Woolfolk, 1986	gpa	1986	4
Woolfolk & Woolfolk, 1986	timeliness	1986	4
White, James, Burke, & Allen, 2012	conscientiousness	2012	5
White, James, Burke, & Allen, 2012	job performance	2012	5
West & Sadoski, 2011	gpa	2011	4
West & Sadoski, 2011	standardized test	2011	4
Wang, Wu, & Wu, 2014	life satisfaction	2014	4
Wang, Wu, Wu, & Huan, 2012	boredom	2012	4
Wang, Wu, Wu, & Huan, 2012	gender	2012	4
Wang, Kao, Huan, & Wu, 2011	life satisfaction	2011	4
Wanberg, Griffiths, & Gavin, 1997	mental health	1997	2
Vodanovich & Watt, 1999	boredom	1999	2
Vodanovich & Watt, 1999b	boredom	1999	2
Vodanovich & Seib, 1997	age	1997	2
Vodanovich & Seib, 1997	gender	1997	2
Vodanovich & Seib, 1997	lack of procrastination	1997	2
Vences, 2014	gender	2014	5
Van Nuland, Dusseldorp, Martens, & Boekaerts, 2010	motivation	2010	4
Van Nuland, Dusseldorp, Martens, & Boekaerts, 2010	test score	2010	4
Van Eerde, 2003	lack of procrastination	2003	1
Van Eerde, 2003	neuroticism	2003	1
Van Eerde, 2003	worry	2003	1
van der Heijden, Schepers, & Nijssen, 2012	boredom	2012	1
van der Heijden, Schepers, & Nijssen, 2012	job involvement	2012	1
van der Heijden, Schepers, & Nijssen, 2012	lack of procrastination	2012	1
van der Heijden, Schepers, & Nijssen, 2012	proactiveness	2012	1
Valle, Pan, Regueiro, Suarez, Tuero, & Nunez, 2015	age	2015	5
Valle, Pan, Regueiro, Suarez, Tuero, & Nunez, 2015	attitude toward work	2015	5
Valle, Pan, Regueiro, Suarez, Tuero, & Nunez, 2015	gender	2015	5
Valle, Pan, Regueiro, Suarez, Tuero, & Nunez, 2015	gpa	2015	5
Valle, Pan, Regueiro, Suarez, Tuero, & Nunez, 2015	hours studied	2015	5
Valle, Pan, Regueiro, Suarez, Tuero, & Nunez, 2015	motivation	2015	5
Ubaka, Sansgiry, & Ukwe, 2015	age	2015	4
Ubaka, Sansgiry, & Ukwe, 2015	gender	2015	4
Ubaka, Sansgiry, & Ukwe, 2015	gpa	2015	4
Tsai & Liu, 2015	gpa	2015	4
Trueman & Hartley, 1996	age	1996	3
Trueman & Hartley, 1996	gender	1996	3
Trueman & Hartley, 1996	gpa	1996	3
Tanner, Schnittjer, & Atkins, 1991	stress	1991	4
Talib & Sansgiry, 2012	anxiety	2012	4
Talib & Sansgiry, 2012	gpa	2012	4
Suraya et al, 2007	gpa	2007	5
Suraya et al, 2007	standardized test	2007	5
Sun, Wang, & Sharma, 2014	gender	2014	5
Stegers-Jager, Cohen-Schotanus, & Themmen, 2012	gpa	2012	4
Stegers-Jager, Cohen-Schotanus, & Themmen, 2012	motivation	2012	4
Stegers-Jager, Cohen-Schotanus, & Themmen, 2012	self-efficacy	2012	4
Shahani, Weiner, & Streit, 1993	gender	1993	12
Shahani, Weiner, & Streit, 1993	gpa	1993	12
Shahani, Weiner, & Streit, 1993	hours worked	1993	12
Shahani, Weiner, & Streit, 1993	stress	1993	12
Sansgiry, Nadkami, & Lemke, 2004	gpa	2004	5
Sansgiry, Bhosle, & Sail, 2006	anxiety	2006	5
Sansgiry, Bhosle, & Sail, 2006	gpa	2006	5
Roseanu & Piroiu, 2011	problem solving	2011	4
Roseanu, 2012	problem solving	2012	1
Ritz, Burris, & Brashears, 2013	job involvement	2013	4
Ritz, Burris, & Brashears, 2013	job satisfaction	2013	4
Ritz, Burris, & Brashears, 2013	stress	2013	4
Rapp, Bachrach, & Rapp, 2013	helping behavior	2013	1
Rapp, Bachrach, & Rapp, 2013	job performance	2013	1
Rapp, Bachrach, & Rapp, 2013	tenure	2013	1
Ranellucci, Hall, & Goetz, 2015	anxiety	2015	3
Ranellucci, Hall, & Goetz, 2015	boredom	2015	3
Ranellucci, Hall, & Goetz, 2015	gpa	2015	3
Poyraz, 2013	motivation	2013	5
Peeters & Rutte, 2005	emotional exhaustion	2005	1
Peeters & Rutte, 2005	job autonomy	2005	1
Peeters & Rutte, 2005	perceived success	2005	1
Peeters & Rutte, 2005	workload	2005	1
Nunez, Suarez, Rosario, Vallejo, Cerezo, & Valle, 2015	gpa	2015	4
Nunez, Suarez, Rosario, Vallejo, Cerezo, & Valle, 2015	hours studied	2015	4
Nunez, Suarez, Cerezo, Gonzales-Pienda, Rosario, Mourao, & Valle, 2015	rank	2015	4
Nunez et al, 2015	gpa	2015	4
Nunez et al, 2015	hours studied	2015	4
Nonis, Teng, & Ford, 2005	job performance	2005	1
Nonis, Teng, & Ford, 2005	job satisfaction	2005	1
Nonis, Teng, & Ford, 2005	multitasking	2005	1
Nonis & Sager, 2003	emotional exhaustion	2003	1
Nonis & Sager, 2003	job performance	2003	1
Nonis & Sager, 2003	job satisfaction	2003	1
Nonis & Sager, 2003	locus of control	2003	1
Nonis & Sager, 2003	motivation	2003	1
Nonis & Sager, 2003	optimism	2003	1
Nonis & Sager, 2003	perceived success	2003	1
Nonis & Sager, 2003	psychological distress	2003	1
Nonis & Sager, 2003	work-life conflict	2003	1
Nonis, Hudson, Logan, & Ford, 1998	gpa	1998	1
Nonis, Hudson, Logan, & Ford, 1998	perceived success	1998	1
Nonis, Hudson, Logan, & Ford, 1998	physical distress	1998	1
Nonis, Hudson, Logan, & Ford, 1998	problem solving	1998	1
Nonis, Hudson, Logan, & Ford, 1998	psychological distress	1998	1
Nonis, Hudson, Logan, & Ford, 1998	stress	1998	1
Nonis, 1997	stress	1997	1
Munt & Merydith, 2012	anxiety	2012	4
Munt & Merydith, 2012	autonomy	2012	4
Munt & Merydith, 2012	extraversion	2012	4
Munt & Merydith, 2012	resilience	2012	4
Munt & Merydith, 2012	self-control	2012	4
Mudrack, 1997	protestant work ethic	1997	2
Mpofu, D'Amico, & Cleghorn, 1996	age	1996	3
Mpofu, D'Amico, & Cleghorn, 1996	gender	1996	3
Mpofu, D'Amico, & Cleghorn, 1996	gpa	1996	3
Moore, 2007	gpa	2007	4
Misra & McKean, 2000	gender	2000	1
Misra & McKean, 2000	stress	2000	1
Meeuwisse et al., 2013	education	2013	1
Meeuwisse et al., 2013	ethnic background	2013	1
Meeuwisse et al., 2013	gender	2013	1
Meeuwisse et al., 2013	gpa	2013	1
Meeuwisse et al., 2013	hours studied	2013	1
Meeuwisse et al., 2013	hours worked	2013	1
McLaughlin, Cormier, & Cormier, 1988	psychological distress	1988	5
McLaughlin, Cormier, & Cormier, 1988	stress	1988	5
Martella & Maass, 2000	hopelessness	2000	2
Martella & Maass, 2000	life satisfaction	2000	2
Marrs & Sigler, 2012	gender	2012	4
Mahmoodi-Shahrebabaki, 2015	burnout	2015	3
Mahmoodi-Shahrebabaki, 2015	creativity	2015	3
MacCann, Fogarty, & Roberts, 2012	agreeableness	2012	4
MacCann, Fogarty, & Roberts, 2012	cognitive intelligence	2012	4
MacCann, Fogarty, & Roberts, 2012	conscientiousness	2012	4
MacCann, Fogarty, & Roberts, 2012	extraversion	2012	4
MacCann, Fogarty, & Roberts, 2012	gpa	2012	4
MacCann, Fogarty, & Roberts, 2012	neuroticism	2012	4
MacCann, Fogarty, & Roberts, 2012	openness	2012	4
Macan, Shahani, Dipboye, & Phillips, 1990	age	1990	1
Macan, Shahani, Dipboye, & Phillips, 1990	anxiety	1990	1
Macan, Shahani, Dipboye, & Phillips, 1990	gender	1990	1
Macan, Shahani, Dipboye, & Phillips, 1990	gpa	1990	1
Macan, Shahani, Dipboye, & Phillips, 1990	job satisfaction	1990	1
Macan, Shahani, Dipboye, & Phillips, 1990	life satisfaction	1990	1
Macan, Shahani, Dipboye, & Phillips, 1990	physical distress	1990	1
Macan, Shahani, Dipboye, & Phillips, 1990	role ambiguity	1990	1
Macan, Shahani, Dipboye, & Phillips, 1990	role overload	1990	1
Macan, Shahani, Dipboye, & Phillips, 1990	time management training	1990	1
Macan, Shahani, Dipboye, & Phillips, 1990	type A	1990	1
Macan, 1994	age	1994	1
Macan, 1994	anxiety	1994	1
Macan, 1994	children	1994	1
Macan, 1994	education	1994	1
Macan, 1994	ethnic background	1994	1
Macan, 1994	gender	1994	1
Macan, 1994	job autonomy	1994	1
Macan, 1994	job performance	1994	1
Macan, 1994	job satisfaction	1994	1
Macan, 1994	physical distress	1994	1
Macan, 1994	rank	1994	1
Macan, 1994	time management training	1994	1
Macan, 1994	type A	1994	1
Macan, Gibson, & Cunningham, 2010	type A	2010	12
Luo, Paris, Hogan, & Luo, 2011	anxiety	2011	4
Luo, Paris, Hogan, & Luo, 2011	negative affect	2011	4
Luo, Paris, Hogan, & Luo, 2011	positive affect	2011	4
Luo, Paris, Hogan, & Luo, 2011	self-efficacy	2011	4
Liu, Rijmen, MacCann, & Roberts, 2009	agreeableness	2009	5
Liu, Rijmen, MacCann, & Roberts, 2009	conscientiousness	2009	5
Liu, Rijmen, MacCann, & Roberts, 2009	extraversion	2009	5
Liu, Rijmen, MacCann, & Roberts, 2009	gender	2009	5
Liu, Rijmen, MacCann, & Roberts, 2009	gpa	2009	5
Liu, Rijmen, MacCann, & Roberts, 2009	neuroticism	2009	5
Liu, Rijmen, MacCann, & Roberts, 2009	openness	2009	5
Liu, Liu, & Yang, 2014	motivation	2014	4
Lang, 1992	anxiety	1992	4
Lang, 1992	depression	1992	4
Lang, 1992	physical distress	1992	4
Lang, 1992	role overload	1992	4
Lambert, Torres, & Tummons, 2012	role overload	2012	4
Lambert, Torres, & Tummons, 2012	stress	2012	4
Kyndt, Onghena, Smet, & Dochy, 2014	self-efficacy	2014	3
Kumrow, 2007	gpa	2007	4
Krumrei-Mancuso, Newton, Kim, & Wilcox, 2013	gpa	2013	4
Krumrei-Mancuso, Newton, Kim, & Wilcox, 2013	life satisfaction	2013	4
Krumrei-Mancuso, Newton, Kim, & Wilcox, 2013	self-efficacy	2013	4
Konig & Kleinmann, 2006	time discounting	2006	1
Kleitman & Kosta, 2014	agreeableness	2014	4
Kleitman & Kosta, 2014	conscientiousness	2014	4
Kleitman & Kosta, 2014	extraversion	2014	4
Kleitman & Kosta, 2014	gpa	2014	4
Kleitman & Kosta, 2014	openness	2014	4
Kleijn, Ploeg, & Topman, 1994	anxiety	1994	4
Kleijn, Ploeg, & Topman, 1994	gpa	1994	4
Kleijn, Ploeg, & Topman, 1994	optimism	1994	4
Kleijn, Ploeg, & Topman, 1994	worry	1994	4
Kelly, 2005	agreeableness	2005	5
Kelly, 2005	conscientiousness	2005	5
Kelly, 2005	extraversion	2005	5
Kelly, 2005	neuroticism	2005	5
Kelly, 2005	openness	2005	5
Kelly, 2004	gender	2004	5
Kelly, 2004	gpa	2004	5
Kelly, 2003	worry	2003	12
Kearns & Gardiner, 2007	distress	2007	5
Kearns & Gardiner, 2007	job performance	2007	5
Kearns & Gardiner, 2007	motivation	2007	5
Kaya, Kaya, et al , 2012	anxiety	2012	3
Kaya, Kaya, et al , 2012	gender	2012	3
Kang, Hsiao-Ting, Hu, Chen, Lee & Chang, 2012	rank	2012	5
Johnson, 1938	gpa	1938	5
Xu, 2006	gender	2006	4
Xu, 2006	motivation	2006	4
Jex & Elacqua, 1999	life-work conflict	1999	1
Jex & Elacqua, 1999	role overload	1999	1
Jex & Elacqua, 1999	stress	1999	1
Jex & Elacqua, 1999	work-life conflict	1999	1
Jansen & Suhre, 2010	stress	2010	5
Jackson, 1999	psychological distress	1999	2
Huie, Winsler, & Kitsantas, 2014	gpa	2014	4
Huie, Winsler, & Kitsantas, 2014	hours worked	2014	4
Huie, Winsler, & Kitsantas, 2014	self-efficacy	2014	4
Huang & Lin, 2014	age	2014	4
Huang & Lin, 2014	gender	2014	4
Huang & Lin, 2014	proactiveness	2014	4
Huang & Lin, 2014	rank	2014	4
Huang & Lin, 2014	self-efficacy	2014	4
Hafner, Stock, Pinneker, & Strohle, 2014	role overload	2014	1
Hafner, Stock, Pinneker, & Strohle, 2014	stress	2014	1
Hafner, Stock, & Oberst, 2015	role overload	2015	4
Hafner, Stock, & Oberst, 2015	stress	2015	4
Hafner & Stock, 2010	job performance	2010	1
Hafner & Stock, 2010	stress	2010	1
Hafner, Oberst, & Stock, 2014	lack of procrastination	2014	Blank
Guoqing & Yongxin, 2000	job performance	2000	5
Grissom, Loeb, & Mitani, 2015	stress	2015	53
Gevers et al., 2015	age	2015	1
Gevers et al., 2015	conscientiousness	2015	1
Gevers et al., 2015	future focus	2015	1
Gevers et al., 2015	gender	2015	1
Gevers et al., 2015	gpa	2015	1
Gevers et al., 2015	multitasking	2015	1
Gevers et al., 2015	past focus	2015	1
Gevers et al., 2015	present focus	2015	1
García-Ros & Pérez-González, 2012	gender	2012	1
García-Ros & Pérez-González, 2012	gpa	2012	1
Francis-Smythe & Robertson, 1999	planning accuracy	1999	12
Fenner & Renn, 2010	age	2010	1
Fenner & Renn, 2010	children	2010	1
Fenner & Renn, 2010	gender	2010	1
Fenner & Renn, 2010	married	2010	1
Fenner & Renn, 2010	work-life conflict	2010	1
Fazal et al., 2012	gender	2012	4
Fazal et al., 2012	gpa	2012	4
Douglas, Bore, & Munroe, 2016	agreeableness	2016	1
Douglas, Bore, & Munroe, 2016	conscientiousness	2016	1
Douglas, Bore, & Munroe, 2016	extraversion	2016	1
Douglas, Bore, & Munroe, 2016	neuroticism	2016	1
Douglas, Bore, & Munroe, 2016	openness	2016	1
Cotte, Chawdhury, Ratneswar, & Ricci, 2006	active leisure	2006	2
Conte, Rizzuto, & Steiner, 1999	multitasking	1999	1
Conte, Rizzuto, & Steiner, 1999	type A	1999	1
Conte, Mathieu, & Landy, 1998	age	1998	4
Conte, Mathieu, & Landy, 1998	gender	1998	4
Conte, Mathieu, & Landy, 1998	gpa	1998	4
Conte, Mathieu, & Landy, 1998	motivation	1998	4
Conte, Mathieu, & Landy, 1998	physical distress	1998	4
Conte, Mathieu, & Landy, 1998	type A	1998	4
Claessens, Van Eerde, Rutte, & Roe, 2010	conscientiousness	2010	1
Claessens, Van Eerde, Rutte, & Roe, 2010	job autonomy	2010	1
Claessens, Van Eerde, Rutte, & Roe, 2010	neuroticism	2010	1
Claessens, Van Eerde, Rutte, & Roe, 2010	time management training	2010	1
Claessens, Van Eerde, Rutte, & Roe, 2010	workload	2010	1
Claessens, Van Eerde, Rutte & Roe, 2004	job autonomy	2004	1
Claessens, Van Eerde, Rutte & Roe, 2004	job performance	2004	1
Claessens, Van Eerde, Rutte & Roe, 2004	job satisfaction	2004	1
Claessens, Van Eerde, Rutte & Roe, 2004	stress	2004	1
Claessens, Van Eerde, Rutte & Roe, 2004	workload	2004	1
Chu & Choi, 2005	gpa	2005	2
Chu & Choi, 2005	lack of procrastination	2005	2
Chu & Choi, 2005	life satisfaction	2005	2
Chu & Choi, 2005	motivation	2005	2
Chu & Choi, 2005	psychological distress	2005	2
Chu & Choi, 2005	self-efficacy	2005	2
Chu & Choi, 2005	stress	2005	2
Choi & Moran, 2009	agreeableness	2009	12
Choi & Moran, 2009	conscientiousness	2009	12
Choi & Moran, 2009	extraversion	2009	12
Choi & Moran, 2009	gpa	2009	12
Choi & Moran, 2009	lack of procrastination	2009	12
Choi & Moran, 2009	life satisfaction	2009	12
Choi & Moran, 2009	multitasking	2009	12
Choi & Moran, 2009	neuroticism	2009	12
Choi & Moran, 2009	openness	2009	12
Chang & Nguyen, 2011	job satisfaction	2011	12
Chang & Nguyen, 2011	well-being	2011	12
Cemaloglu & Filiz, 2010	gpa	2010	3
Burt & Kemp, 1994	gpa	1994	2
Burt & Kemp, 1994	planning accuracy	1994	2
Burt & Kemp, 1994	role overload	1994	2
Burt & Forsyth, 2001	role ambiguity	2001	2
Britton & Tesser, 1991	gpa	1991	3
Britton & Tesser, 1991	standardized test	1991	3
Boniwell, 2005	life satisfaction	2005	Blank
Boniwell, 2005	locus of control	2005	Blank
Boniwell, 2005	negative affect	2005	Blank
Boniwell, 2005	positive affect	2005	Blank
Bond & Feather, 1988	anxiety	1988	2
Bond & Feather, 1988	depression	1988	2
Bond & Feather, 1988	extraversion	1988	2
Bond & Feather, 1988	gender	1988	2
Bond & Feather, 1988	health issues	1988	2
Bond & Feather, 1988	hopelessness	1988	2
Bond & Feather, 1988	lack of procrastination	1988	2
Bond & Feather, 1988	neuroticism	1988	2
Bond & Feather, 1988	physical health	1988	2
Bond & Feather, 1988	protestant work ethic	1988	2
Bond & Feather, 1988	psychological distress	1988	2
Bond & Feather, 1988	self-esteem	1988	2
Bond & Feather, 1988	sense of purpose	1988	2
Bond & Feather, 1988	type A	1988	2
Bembenutty, 2009	gpa	2009	4
Bembenutty, 2009	self-efficacy	2009	4
Bembenutty, 2009	time discounting	2009	4
Basila, 2014	gpa	2014	4
Basila, 2014	motivation	2014	4
Barling, Cheung, & Kelloway, 1996	job performance	1996	3
Barling, Cheung, & Kelloway, 1996	motivation	1996	3
Amato, Pierro, Chirumbolo, & Pica, 2014	locomotion	2014	1
Alkhateeb & Nasser, 2014	gpa	2014	4
Alexandris, Kouthouris, & Girgolas, 2007	motivation	2007	5
Adubale & Aluede, 2014	gpa	2014	4
Adams & Jex, 1999	age	1999	1
Adams & Jex, 1999	gender	1999	1
Adams & Jex, 1999	job satisfaction	1999	1
Adams & Jex, 1999	life-work conflict	1999	1
Adams & Jex, 1999	married	1999	1
Adams & Jex, 1999	physical distress	1999	1
Adams & Jex, 1999	work-life conflict	1999	1
Adams & Blair, 2019	age	2019	1
Adams & Blair, 2019	gpa	2019	1
Azar et al., 2018	job satisfaction	2018	1
Azar et al., 2018	reverse turnover intentions	2018	1
Azar et al., 2018	work-life conflict	2018	1
Bajec, 2019	age	2019	1
Bajec, 2019	agreeableness	2019	1
Bajec, 2019	conscientiousness	2019	1
Bajec, 2019	extraversion	2019	1
Bajec, 2019	gender	2019	1
Bajec, 2019	neuroticism	2019	1
Bajec, 2019	openness	2019	1
Baltes et al., 2003	familiy involvement	2003	1
Baltes et al., 2003	gender	2003	1
Baltes et al., 2003	hours worked	2003	1
Baltes et al., 2003	job involvement	2003	1
Baltes et al., 2003	life-work conflict	2003	1
Baltes et al., 2003	work-life conflict	2003	1
Barling et al., 1995	age	1995	3
Barling et al., 1995	class cutting	1995	3
Barling et al., 1995	gpa	1995	3
Barling et al., 1995	hours studied	1995	3
Barling et al., 1995	hours worked	1995	3
Barling et al., 1995	work-life conflict	1995	3
Bidjerano et al., 2007	agreeableness	2007	4
Bidjerano et al., 2007	conscientiousness	2007	4
Bidjerano et al., 2007	critical thinking	2007	4
Bidjerano et al., 2007	extraversion	2007	4
Bidjerano et al., 2007	gpa	2007	4
Bidjerano et al., 2007	help seeking	2007	4
Bidjerano et al., 2007	neuroticism	2007	4
Bidjerano et al., 2007	openness	2007	4
Bisson et al., 2015	agreeableness	2015	4
Bisson et al., 2015	conscientiousness	2015	4
Bisson et al., 2015	extraversion	2015	4
Bisson et al., 2015	neuroticism	2015	4
Bisson et al., 2015	openness	2015	4
Disch et al, 2000	academic functioning	2000	3
Disch et al, 2000	age	2000	3
Disch et al, 2000	gender	2000	3
Disch et al, 2000	well-being	2000	3
Eldeleklioglu et al., 2010	well-being	2010	3
Etcheverry et al., 2001	gpa	2001	3
Etcheverry et al., 2001	positive affect	2001	3
Etcheverry et al., 2001	self efficacy	2001	3
George et al., 2008	cognitive intelligence	2008	5
George et al., 2008	financial stability	2008	5
George et al., 2008	gpa	2008	5
George et al., 2008	hours studied	2008	5
George et al., 2008	neuroticism	2008	5
George et al., 2008	physical health	2008	5
George et al., 2008	self-esteem	2008	5
George, 1991	job satisfaction	1991	2
George, 1991	life satisfaction	1991	2
George, 1991	negative affect	1991	2
George, 1991	positive affect	1991	2
George, 1991	self-actualization	1991	2
Goodman et al., 2017	active leisure	2017	2
Goodman et al., 2017	psychological distress	2017	2
Hofer et al., 2012	cognitive ability	2012	4
Hofer et al., 2012	gpa	2012	4
Hofer et al., 2012	lack of procrastination	2012	4
Hofer et al., 2012	motivation	2012	4
Hofer et al., 2012	self-control	2012	4
Hofer et al., 2012	standardized test	2012	4
Hsu et al., 2019	age	2019	1
Hsu et al., 2019	hours worked	2019	1
Hsu et al., 2019	job satisfaction	2019	1
Hsu et al., 2019	job stress	2019	1
Hsu et al., 2019	work-life conflict	2019	1
Ja'hafari et al., 2017	lack of procrastination	2017	4
Jackson et al., 1997	psychological distress	1997	2
Janzen et al., 2015	anxiety	2015	4
Janzen et al., 2015	gender	2015	4
Janzen et al., 2015	motivation	2015	4
Janzen et al., 2015	standardized test	2015	4
Karakose, 2015	gender	2015	4
Karakose, 2015	gpa	2015	4
Kicket et al., 2019	anxiety	2019	4
Kicket et al., 2019	motivation	2019	4
Kicket et al., 2019	self-efficacy	2019	4
Kicket et al., 2019	test score	2019	4
Lapierre et al., 2012	age	2012	1
Lapierre et al., 2012	children	2012	1
Lapierre et al., 2012	life-work conflict	2012	1
Lapierre et al., 2012	locus of control	2012	1
Lapierre et al., 2012	rank	2012	1
Lapierre et al., 2012	tenure	2012	1
Lapierre et al., 2012	work-life conflict	2012	1
Lay, 1992	lack of procrastination	1992	1
Lay et al., 1993	gpa	1993	1
Lay et al., 1993	hours worked	1993	1
Lay et al., 1993	lack of procrastination	1993	1
Mudrack, 1999	gender	1999	2
Mudrack, 1999	motivation	1999	2
Mudrack, 1999	protestant work ethic	1999	2
Mudrack, 1999	time pressure	1999	2
Mudrack, 1999	type A	1999	2
Ning et al., 2011	anxiety	2011	4
Ning et al., 2011	gpa	2011	4
Ning et al., 2011	motivation	2011	4
Tanriogen et al., 2009	gpa	2009	3
Burrus et al, 2017	conscientiousness	2017	4
Burrus et al, 2017	standardized test	2017	4
Ganguly et al., 2017	gpa	2017	4
Zivcic-Becirevic, Smojver-Azic, & Dorcic, 2017	agreeableness	2017	4
Zivcic-Becirevic, Smojver-Azic, & Dorcic, 2017	conscientiousness	2017	4
Zivcic-Becirevic, Smojver-Azic, & Dorcic, 2017	extraversion	2017	4
Zivcic-Becirevic, Smojver-Azic, & Dorcic, 2017	gpa	2017	4
Zivcic-Becirevic, Smojver-Azic, & Dorcic, 2017	lack of procrastination	2017	4
Zivcic-Becirevic, Smojver-Azic, & Dorcic, 2017	motivation	2017	4
Zivcic-Becirevic, Smojver-Azic, & Dorcic, 2017	neuroticism	2017	4
Zivcic-Becirevic, Smojver-Azic, & Dorcic, 2017	openness	2017	4
Zivcic-Becirevic, Smojver-Azic, & Dorcic, 2017	positive affect	2017	4
Zivcic-Becirevic, Smojver-Azic, & Dorcic, 2017	self-efficacy	2017	4
Xu, Du, & Fan, 2017	age	2017	4
Xu, Du, & Fan, 2017	full-time work	2017	4
Xu, Du, & Fan, 2017	gender	2017	4
Won & Yu, 2018	lack of procrastination	2018	4
Won & Yu, 2018	self-efficacy	2018	4
Won & Yu, 2018	test score	2018	4
Waters & Muller, 2003	anxiety	2003	2
Waters & Muller, 2003	financial stability	2003	2
Waters & Muller, 2003	psychological distress	2003	2
Waters & Muller, 2003	self-esteem	2003	2
Van Hoye & Lootens, 2013	age	2013	2
Van Hoye & Lootens, 2013	conscientiousness	2013	2
Van Hoye & Lootens, 2013	education	2013	2
Van Hoye & Lootens, 2013	extraversion	2013	2
Van Hoye & Lootens, 2013	gender	2013	2
Van Hoye & Lootens, 2013	married	2013	2
Van Hoye & Lootens, 2013	neuroticism	2013	2
Van Hoye & Lootens, 2013	openness	2013	2
Van Hoye & Lootens, 2013	proactiveness	2013	2
Van Hoye & Lootens, 2013	well-being	2013	2
Atalayin, Balkis, Tezel, & Kayrak, 2017	gpa	2017	4
Atalayin, Balkis, Tezel, & Kayrak, 2017	lack of procrastination	2017	4
Atalayin, Balkis, Tezel, & Kayrak, 2017	self-efficacy	2017	4
Atalayin, Balkis, Tezel, & Kayrak, 2017	well-being	2017	4
Ghiasvand et al., 2017	anxiety	2017	3
Ghiasvand et al., 2017	motivation	2017	3
Hensley et al., 2018	lack of procrastination	2018	1
Khan, Farooqi, Khalil, & Faisal, 2016	job performance	2016	5
Parke et al., 2018	job involvement	2018	13
Parke et al., 2018	job performance	2018	13
Parke et al., 2018	negative affect	2018	13
Sutharshini, Thevanes, & Arulrajah, 2019	job performance	2019	1
Wolters et al., 2017	lack of procrastination	2017	1
Wolters et al., 2017	self-efficacy	2017	1
Wolters et al., 2017	timeliness	2017	1
